# Supplementary material for: UV Laser-Induced Photodecomposition of Matrix-Isolated Salicylhydroxamic Acid: Identification of New Isocyanate Complexes
Source: Molecules. 2024 Feb 15;29(4):862. doi: 10.3390/molecules29040862 (PMC10892988; doi:10.3390/molecules29040862)
Supplement: Supplementary file 1 [file molecules-29-00862-s001.zip]

Archive with 1 entries (1 files):
- molecules-2801801-supplementary.pdf
